# Supplementary material for: Effects of Human Harvesting, Residences, and Forage Abundance on Deer Spatial Distribution
Source: Animals (Basel). 2024 Jun 29;14(13):1924. doi: 10.3390/ani14131924 (PMC11240362; doi:10.3390/ani14131924)
Supplement: Supplementary file 1 [file animals-14-01924-s001.zip]

Archive with 1 entries (1 files):
- animals-3042336-supplementary.xlsx
