# Supplementary material for: Effects of Human Harvesting, Residences, and Forage Abundance on Deer Spatial Distribution
Source: Animals (Basel). 2024 Jun 29;14(13):1924. doi: 10.3390/ani14131924 (PMC11240362; doi:10.3390/ani14131924)
Supplement: Supplementary file 1 [file animals-14-01924-s001.zip › animals-3042336-supplementary.xlsx]

## Sheet: Supporting Information
ID	forest type	Pellet group	Altitude	Forb biomass	Dwarf bamboo biomass	Deciduous broad-leaved tree biomass	Visibility score	Distance to nearest human residential	Transect length	Deer pellet-group density	Harvesting condition
1	Japanese red pine forest	37	1349.33	0.375	0	11.42	1.83333	521	595	6.21849	harvesting area
2	Japanese red pine forest	81	1237.56	2.24875	11.4	0.870625	2.5	1111	725	11.1724	non-harvesting area
3	Japanese red pine forest	31	1214.75	1.55833	0	33.0933	2	214	578	5.36332	harvesting area
4	Japanese red pine forest	35	1218.5	5.92857	0	1.51	4	2544	581	6.0241	non-harvesting area
5	Japanese red pine forest	24	1175.37	0.575833	0	11.4483	5	1805	627	3.82775	harvesting area
6	Japanese red pine forest	13	1254.84	6.75429	0	7.70643	4	2386	574	2.26481	harvesting area
7	Veitch’s silver-fir forest	20	2108.59	0	0	0	2.88889	6897	791	2.52845	non-harvesting area
8	Veitch’s silver-fir forest	25	2008.47	0.0521429	0	0	2.14286	7139	573	4.363	non-harvesting area
9	Veitch’s silver-fir forest	10	1901.32	0.043	0	0.014	3	7265	508	1.9685	non-harvesting area
10	Veitch’s silver-fir forest	35	1767.67	1.40917	3.3	0.255	4	6886	590	5.9322	non-harvesting area
11	Veitch’s silver-fir forest	73	1635.08	0.0941667	6.20833	0.913333	2.83333	6108	534	13.6704	non-harvesting area
12	Japanese red pine forest	8	959.417	2.23333	0	5.29333	3	457	689	1.1611	harvesting area
13	Japanese red pine forest	11	945.417	0.7725	0	2.9775	3	64	684	1.60819	non-harvesting area
14	Japanese red pine forest	10	959.42	8.01	0	4.838	2.8	100	530	1.88679	non-harvesting area
15	Japanese red pine forest	7	962.64	3.059	0	7.432	3.2	217	465	1.23457	harvesting area
16	Japanese red pine forest	37	930.14	0.089	0	0.003	2.6	921	513	7.21248	non-harvesting area
17	Japanese red pine forest	23	916.2	0.077	0	0.322	3	274	517	4.44874	non-harvesting area
18	Japanese red pine forest	30	951.9	0.003	0	0.342	2.6	129	552	5.43478	non-harvesting area
19	Japanese red pine forest	30	1013.08	0.007	0	0.164	3.2	178	533	5.62852	harvesting area
20	Japanese red pine forest	9	1054.96	5.17	0	13.254	2.2	43	525	1.71429	non-harvesting area
21	Japanese red pine forest	25	1123.32	1.274	0	0.264	3	133	532	4.69925	harvesting area
22	Japanese red pine forest	10	1031.24	0.032	21.57	0.391	3.2	79	592	1.68919	non-harvesting area
23	Japanese red pine forest	33	1056.26	0	0	4.245	2	133	524	6.29771	non-harvesting area
24	Japanese red pine forest	1	1016.68	2.67	0	56.62	1.4	370	222	0.195695	harvesting area
25	Japanese red pine forest	2	990.175	6.3	0	10.0575	1.75	250	235	0.362976	harvesting area
26	Japanese larch forest	33	1361.17	1.025	0	5.0125	4	2442	542	6.08856	non-harvesting area
27	Japanese larch forest	29	2080.52	0	0	0	3.4	6955	541	5.36044	non-harvesting area
28	Japanese larch forest	39	1975.34	0	0	0.011	3	6823	589	6.62139	non-harvesting area
29	Japanese larch forest	42	1813.66	2.47	0	0	5	6266	547	7.67824	non-harvesting area
30	Veitch’s silver-fir forest	57	1351.08	0.976	0	1.515	4.2	2585	560	10.1786	non-harvesting area
31	Veitch’s silver-fir forest	64	1390.6	0.44	0.528	0.09	4.8	3040	548	11.6788	non-harvesting area
32	Veitch’s silver-fir forest	39	1488.78	0	0	0.032	4	2183	536	7.27612	non-harvesting area
33	Veitch’s silver-fir forest	34	1365.32	1.19	1.12	2.85	4.6	1530	582	5.84192	harvesting area
34	Japanese larch forest	31	1357.65	1.6875	0	8.56875	3.5	3466	528	5.87121	harvesting area
35	Japanese larch forest	12	1398.25	21.9	0	15.015	4	3455	254	4.72441	harvesting area
36	Japanese larch forest	1	1072.42	13.86	0	3.89	4.2	638	530	0.188679	harvesting area
37	Japanese larch forest	10	1330.62	25.12	0	5.803	4.4	3405	627	1.5949	harvesting area
38	Japanese larch forest	9	1412.48	36.6	0	2.617	4	3964	571	1.57618	harvesting area
39	Japanese larch forest	32	1212.92	7.86	0	5.099	2.6	1150	529	6.04915	harvesting area
40	Japanese larch forest	31	1189.9	3.13	0	3.339	3	620	626	4.95208	harvesting area
41	Japanese larch forest	64	1430.82	7.65	0	0.139	2.6	3703	529	12.0983	non-harvesting area
42	Japanese larch forest	26	1514.52	15.57	3.84	0.708	3.6	2095	543	4.78821	harvesting area
43	Japanese larch forest	29	2218.96	0.04	0	0	1	6286	531	5.46139	non-harvesting area
44	Japanese larch forest	22	2205.48	0	0	0	1.2	6119	540	4.07407	non-harvesting area
45	Veitch’s silver-fir forest	14	1823.24	0.089	0	0.132	2.8	5950	508	2.75591	non-harvesting area
46	Veitch’s silver-fir forest	35	1332	30.66	0	9.27	4.8	3504	536	6.52985	non-harvesting area
47	Veitch’s silver-fir forest	55	1441.92	0.618	0.75	0.111	2.8	3675	523	10.5163	non-harvesting area
48	Veitch’s silver-fir forest	24	1610.23	0.65	0	2.33333	3	4578	502	4.78088	harvesting area
49	Japanese larch forest	195	1750.26	0	52.34	2.018	4	4302	509	38.3104	non-harvesting area
50	Veitch’s silver-fir forest	138	1702.72	0.279	15.4	1.06	2.2	5994	509	27.112	non-harvesting area
51	Veitch’s silver-fir forest	106	1623.12	0.08	1.88	3.504	2.6	5416	542	19.5572	non-harvesting area
52	Japanese larch forest	26	2180.44	0.01	0	0	2	5363	533	4.87805	non-harvesting area
53	Japanese larch forest	6	2099.66	0	0	0.01	4	4985	522	1.14943	non-harvesting area
54	Veitch’s silver-fir forest	11	1980.86	0.002	0	0.005	3.6	4781	523	2.10325	non-harvesting area
55	Veitch’s silver-fir forest	9	1630.6	0.03	0	0.438	4	4237	542	1.66052	harvesting area
56	Veitch’s silver-fir forest	15	2218.6	0.023	0	0.012	2.2	7610	549	2.73224	non-harvesting area
57	Veitch’s silver-fir forest	43	2107.66	0.006	0	0	2.2	7151	661	6.5053	non-harvesting area
58	Japanese larch forest	10	1179.22	1.23	0	14.61	3.4	2266	509	1.96464	harvesting area
59	Japanese larch forest	17	1126.7	12.17	0	6.4	3.4	2384	569	2.9877	harvesting area
60	Veitch’s silver-fir forest	25	1698.46	0.01	0	0	3.2	3897	537	4.65549	harvesting area

## Sheet: Sheet1
Article Title: Effects of Human Harvesting, Residences, and Forage Abundance on Deer Spatial Distribution
Journal : Animlas
Authors Names : Hayato Takada, Keita Nakamura
Affiliation: Mount Fuji Rsearch Institute
Corresponding email address: takadah@go.tuat.ac.jp
